# Supplementary material for: Preserving privacy and video quality through remote physiological signal removal
Source: Commun Eng. 2025 Apr 7;4:66. doi: 10.1038/s44172-025-00363-z (PMC11977227; doi:10.1038/s44172-025-00363-z)
Supplement: Supplementary file 3 — Supplementary Table 2 [file 44172_2025_363_MOESM3_ESM.xlsx]

## Sheet: Sheet1
	Performance of the TA-S modification method for one subject across all activities with varying window size
window size (# frames)	Δbpm						MSE	OS
	CHROM	POS	LGI	GREEN	ICA	AVG
5	22.5375	21.535	22.3275	26.5625	25.495	23.6915	60.3993	0.5
10	23.0975	23.33	23.4475	27.65	25.43	24.591	85.4658	0.370717
15	24.91	25.0875	25.0025	30.2075	28.245	26.6905	100.869	0.397362
20	29.3775	32.295	30.355	30.9875	31.8925	30.9815	110.276	0.620001
25	26.0675	22.7125	25.395	30.3775	29.355	26.7815	118.62	0.268362
30	24.97	23.53	25.0375	30.085	27.3475	26.194	126.027	0.171639
