# Supplementary material for: Preserving privacy and video quality through remote physiological signal removal
Source: Commun Eng. 2025 Apr 7;4:66. doi: 10.1038/s44172-025-00363-z (PMC11977227; doi:10.1038/s44172-025-00363-z)
Supplement: Supplementary file 4 — Supplementary Table 1 [file 44172_2025_363_MOESM4_ESM.xlsx]

## Sheet: Sheet1
		Performance of median blurring (MB) and Gaussian blurring (GB) methods with different kernel sizes for one subject across all activities
blurring method	Kernel Size (k)	Δbpm						MSE	OS	fps
		CHROM	POS	LGI	GREEN	ICA	AVG
gaussian blur (GB)	3	14.41	11.965	11.9675	19.9525	21.335	15.926	23.7956	0.5	15.16
	5	17.795	16.77	19.225	22.44	24.8175	20.2095	30.6945	0.849765	14.88
	7	17.4925	16.4925	19.1625	21.9925	22.955	19.619	40.1871	0.375635	14.75
	9	17.495	16.255	18.665	22.365	22.1675	19.3895	46.7557	0.119526	14.54
median blur (MB)	3	14.5325	11.59	12.0275	19.7825	19.865	15.5595	21.7528	0.5	15.07
	5	17.6525	17.0075	19.38	21.7425	22.4125	19.639	38.689	0.664503	14.53
	7	17.8625	17.23	18.9225	20.385	22.6	19.4	57.2788	0.495841	5.98
	9	18.5025	16.7075	18.58	20.1225	23.6	19.5025	69.7232	0.5	5.71
